# Supplementary material for: N′-Hy­droxy­pyridine-2-carboximidamide
Source: Acta Crystallogr Sect E Struct Rep Online. 2013 Jun 29;69(Pt 7):o1180. doi: 10.1107/S1600536813017418 (PMC3770436; doi:10.1107/S1600536813017418)
Supplement: Supplementary file 1 [file e-69-o1180-sup1.cif]

##############################################################################
#                                                                            #
# This CIF contains the data in a paper accepted for publication in          #
# Acta Crystallographica Section E. It conforms to the requirements of       #
# Notes for Authors for Acta Crystallographica Section E, and has been       #
# peer reviewed under the auspices of the IUCr Commission on Journals.       #
#                                                                            #
# Full details of the Crystallographic Information File format               #
# are given in the paper "The Crystallographic Information File (CIF):       #
# a New Standard Archive File for Crystallography" by S. R. Hall, F. H.      #
# Allen and I. D. Brown [Acta Cryst. (1991), A47, 655-685].                  #
#                                                                            #
# The current version of the core CIF dictionary is obtainable from          #
# ftp://ftp.iucr.org/pub/cif_core.dic.                                       #
#                                                                            #
# Software is freely available for graphical display of the structure(s)     #
# in this CIF. For information consult the CIF software page                 #
# http://www.iucr.org/resources/cif/software.                                #
#                                                                            #
# This file may be used for bona fide research purposes within the           #
# scientific community so long as proper attribution is given to the journal # 
# article from which it was obtained.                                        #
#                                                                            #
##############################################################################
data_I
_audit_creation_method     SHELXL-97
_chemical_name_systematic
;
<i>N</i>'-Hydroxypyridine-2-carboximidamide
;
_chemical_name_common     ?
_chemical_formula_moiety     'C6 H7 N3 O'
_chemical_formula_sum     'C6 H7 N3 O'
_chemical_formula_iupac     'C6 H7 N3 O'
_chemical_formula_weight     137.15
_chemical_melting_point     ?
_symmetry_cell_setting     monoclinic
_symmetry_space_group_name_H-M     'C 2/c'
_symmetry_space_group_name_hall     '-C 2yc'
loop_
    _symmetry_equiv_pos_as_xyz
    'x, y, z'
    '-x, y, -z+1/2'
    'x+1/2, y+1/2, z'
    '-x+1/2, y+1/2, -z+1/2'
    '-x, -y, -z'
    'x, -y, z-1/2'
    '-x+1/2, -y+1/2, -z'
    'x+1/2, -y+1/2, z-1/2'
_cell_length_a     21.367(5)
_cell_length_b     4.6382(11)
_cell_length_c     13.003(3)
_cell_angle_alpha     90.00
_cell_angle_beta     105.468(12)
_cell_angle_gamma     90.00
_cell_volume     1242.0(5)
_cell_formula_units_Z     8
_cell_measurement_reflns_used     1088
_cell_measurement_theta_min     2.0
_cell_measurement_theta_max     25.0
_cell_measurement_temperature     293(2)
_cell_special_details     prism
_exptl_crystal_description     Prism
_exptl_crystal_colour     colourless
_exptl_crystal_size_max     0.33
_exptl_crystal_size_mid     0.25
_exptl_crystal_size_min     0.20
_exptl_crystal_density_diffrn     1.467
_exptl_crystal_density_meas     ?
_exptl_crystal_density_method     'not measured'
_exptl_crystal_F_000     576
_exptl_absorpt_coefficient_mu     0.106
_exptl_absorpt_correction_type     multi-scan
_exptl_absorpt_process_details     '(SADABS; Bruker, 2009)'
_exptl_absorpt_correction_T_min     0.9658
_exptl_absorpt_correction_T_max     0.9791
_exptl_special_details     ?
_diffrn_ambient_temperature     293(2)
_diffrn_radiation_type     MoK\a
_diffrn_radiation_wavelength     0.71073
_diffrn_radiation_source     'fine-focus sealed tube'
_diffrn_radiation_monochromator     graphite
_diffrn_measurement_device_type     'Bruker APEXII CCD area-detector'
_diffrn_measurement_method     'phi and \w scans'
_diffrn_detector_area_resol_mean     1.03
_diffrn_reflns_number     8242
_diffrn_reflns_av_R_equivalents     0.0384
_diffrn_reflns_av_sigmaI/netI     0.0250
_diffrn_reflns_theta_min     1.98
_diffrn_reflns_theta_max     24.97
_diffrn_reflns_theta_full     24.97
_diffrn_measured_fraction_theta_max     0.997
_diffrn_measured_fraction_theta_full     0.997
_diffrn_reflns_limit_h_min     -24
_diffrn_reflns_limit_h_max     24
_diffrn_reflns_limit_k_min     -5
_diffrn_reflns_limit_k_max     5
_diffrn_reflns_limit_l_min     -15
_diffrn_reflns_limit_l_max     15
_diffrn_standards_number     ?
_diffrn_standards_interval_count     ?
_diffrn_standards_interval_time     ?
_diffrn_standards_decay_%     ?
_refine_special_details
;
Refinement of <i>F</i>^2^ against ALL reflections. The weighted <i>R</i>-factor
<i>wR</i> and goodness of fit <i>S</i> are based on <i>F</i>^2^, conventional
<i>R</i>-factors <i>R</i> are based on <i>F</i>, with <i>F</i> set to zero for
negative <i>F</i>^2^. The threshold expression of <i>F</i>^2^ >
\s(<i>F</i>^2^) is used only for calculating <i>R</i>-factors(gt) <i>etc</i>.
and is not relevant to the choice of reflections for refinement.
<i>R</i>-factors based on <i>F</i>^2^ are statistically about twice as large
as those based on <i>F</i>, and <i>R</i>- factors based on ALL data will be
even larger.
;
_reflns_number_total     1086
_reflns_number_gt     982
_reflns_threshold_expression     I>2sigma(I)
_refine_ls_structure_factor_coef     Fsqd
_refine_ls_matrix_type     full
_refine_ls_R_factor_all     0.0344
_refine_ls_R_factor_gt     0.0306
_refine_ls_wR_factor_gt     0.0780
_refine_ls_wR_factor_ref     0.0810
_refine_ls_goodness_of_fit_ref     1.079
_refine_ls_restrained_S_all     1.080
_refine_ls_number_reflns     1086
_refine_ls_number_parameters     103
_refine_ls_number_restraints     2
_refine_ls_number_constraints     0
_refine_ls_hydrogen_treatment     mixed
_refine_ls_weighting_scheme     calc
_refine_ls_weighting_details
         'calc w=1/[\s^2^(Fo^2^)+(0.0379P)^2^+0.8786P] where P=(Fo^2^+2Fc^2^)/3'
_atom_sites_solution_hydrogens     geom
_atom_sites_solution_primary     direct
_atom_sites_solution_secondary     difmap
_refine_ls_shift/su_max     0.011
_refine_ls_shift/su_mean     0.003
_refine_diff_density_max     0.190
_refine_diff_density_min     -0.176
_refine_ls_extinction_method     none
_refine_ls_extinction_coef     ?
loop_
    _atom_type_symbol
    _atom_type_description
    _atom_type_scat_dispersion_real
    _atom_type_scat_dispersion_imag
    _atom_type_scat_source
    'C' 'C' 0.0033 0.0016
                         'International Tables Vol C Tables 4.2.6.8 and 6.1.1.4'
    'H' 'H' 0.0000 0.0000
                         'International Tables Vol C Tables 4.2.6.8 and 6.1.1.4'
    'N' 'N' 0.0061 0.0033
                         'International Tables Vol C Tables 4.2.6.8 and 6.1.1.4'
    'O' 'O' 0.0106 0.0060
                         'International Tables Vol C Tables 4.2.6.8 and 6.1.1.4'
_computing_data_collection     'APEX2 (Bruker, 2009)'
_computing_cell_refinement     'APEX2 and SAINT-Plus (Bruker, 2009)'
_computing_data_reduction     'SAINT-Plus and XPREP (Bruker, 2009)'
_computing_structure_solution     'SHELXS97 (Sheldrick, 2008)'
_computing_structure_refinement     'SHELXL97 (Sheldrick, 2008)'
_computing_molecular_graphics     'Mercury (Macrae <i>et al.</i>, 2008)'
_computing_publication_material     'SHELXL97 (Sheldrick, 2008)'
loop_
    _atom_site_type_symbol
    _atom_site_label
    _atom_site_fract_x
    _atom_site_fract_y
    _atom_site_fract_z
    _atom_site_U_iso_or_equiv
    _atom_site_adp_type
    _atom_site_calc_flag
    _atom_site_refinement_flags
    _atom_site_occupancy
    _atom_site_symmetry_multiplicity
    _atom_site_disorder_assembly
    _atom_site_disorder_group
    O O1 0.19134(4) 0.1826(2) 0.26040(7) 0.0207(3) Uani d . 1 1 . .
    H H1N2 0.0896(7) 0.225(3) 0.1797(12) 0.027(4) Uiso d D 1 1 . .
    H H2N2 0.0456(6) 0.081(3) 0.0861(11) 0.027(4) Uiso d D 1 1 . .
    H H1 0.2316(9) 0.260(4) 0.2779(14) 0.043(5) Uiso d . 1 1 . .
    C C1 0.12315(6) -0.2716(3) 0.03188(9) 0.0154(3) Uani d . 1 1 . .
    C C2 0.17439(6) -0.4236(3) 0.01036(10) 0.0189(3) Uani d . 1 1 . .
    H H2 0.2167 -0.3964 0.0520 0.023 Uiso calc R 1 1 . .
    C C3 0.16144(6) -0.6149(3) -0.07361(10) 0.0208(3) Uani d . 1 1 . .
    H H3 0.1949 -0.7164 -0.0904 0.025 Uiso calc R 1 1 . .
    C C4 0.09770(6) -0.6536(3) -0.13259(10) 0.0211(3) Uani d . 1 1 . .
    H H4 0.0874 -0.7834 -0.1891 0.025 Uiso calc R 1 1 . .
    C C5 0.05004(6) -0.4948(3) -0.10538(10) 0.0203(3) Uani d . 1 1 . .
    H H5 0.0073 -0.5229 -0.1449 0.024 Uiso calc R 1 1 . .
    C C6 0.13390(5) -0.0595(3) 0.12070(9) 0.0147(3) Uani d . 1 1 . .
    N N1 0.06133(5) -0.3023(2) -0.02561(8) 0.0176(3) Uani d . 1 1 . .
    N N2 0.08163(5) 0.0824(2) 0.13540(9) 0.0179(3) Uani d D 1 1 . .
    N N3 0.19228(5) -0.0259(2) 0.18081(8) 0.0175(3) Uani d . 1 1 . .
loop_
    _atom_site_aniso_label
    _atom_site_aniso_U_11
    _atom_site_aniso_U_22
    _atom_site_aniso_U_33
    _atom_site_aniso_U_12
    _atom_site_aniso_U_13
    _atom_site_aniso_U_23
    O1 0.0156(5) 0.0240(5) 0.0199(5) -0.0027(4) 0.0004(4) -0.0070(4)
    C1 0.0157(6) 0.0151(6) 0.0149(6) -0.0009(5) 0.0032(5) 0.0048(5)
    C2 0.0152(6) 0.0215(7) 0.0186(6) 0.0008(5) 0.0022(5) 0.0038(5)
    C3 0.0225(7) 0.0210(7) 0.0205(7) 0.0050(5) 0.0087(5) 0.0035(5)
    C4 0.0276(7) 0.0199(7) 0.0157(6) 0.0005(5) 0.0055(5) -0.0008(5)
    C5 0.0175(6) 0.0231(7) 0.0173(6) -0.0017(5) -0.0006(5) -0.0008(5)
    C6 0.0142(6) 0.0154(6) 0.0141(6) 0.0000(5) 0.0029(5) 0.0046(5)
    N1 0.0155(5) 0.0193(6) 0.0162(5) -0.0008(4) 0.0012(4) 0.0004(4)
    N2 0.0130(6) 0.0216(6) 0.0162(6) 0.0013(5) -0.0009(5) -0.0031(5)
    N3 0.0163(5) 0.0177(6) 0.0169(5) -0.0009(4) 0.0018(4) -0.0017(4)
_geom_special_details
;
All e.s.d.'s (except the e.s.d. in the dihedral angle between two l.s. planes)
are estimated using the full covariance matrix. The cell e.s.d.'s are taken
into account individually in the estimation of e.s.d.'s in distances, angles
and torsion angles; correlations between e.s.d.'s in cell parameters are only
used when they are defined by crystal symmetry. An approximate (isotropic)
treatment of cell e.s.d.'s is used for estimating e.s.d.'s involving l.s.
planes.
;
loop_
    _geom_bond_atom_site_label_1
    _geom_bond_atom_site_label_2
    _geom_bond_site_symmetry_2
    _geom_bond_distance
    _geom_bond_publ_flag
    O1 N3 . 1.4201(13) ?
    O1 H1 . 0.903(18) ?
    C1 N1 . 1.3407(16) ?
    C1 C2 . 1.3918(17) ?
    C1 C6 . 1.4878(17) ?
    C2 C3 . 1.3765(18) ?
    C2 H2 . 0.9300 ?
    C3 C4 . 1.3849(19) ?
    C3 H3 . 0.9300 ?
    C4 C5 . 1.3773(18) ?
    C4 H4 . 0.9300 ?
    C5 N1 . 1.3408(16) ?
    C5 H5 . 0.9300 ?
    C6 N3 . 1.2928(16) ?
    C6 N2 . 1.3532(16) ?
    N2 H1N2 . 0.862(13) ?
    N2 H2N2 . 0.859(13) ?
loop_
    _geom_angle_atom_site_label_1
    _geom_angle_atom_site_label_2
    _geom_angle_atom_site_label_3
    _geom_angle_site_symmetry_1
    _geom_angle_site_symmetry_3
    _geom_angle
    _geom_angle_publ_flag
    N3 O1 H1 . . 104.9(11) ?
    N1 C1 C2 . . 123.03(11) ?
    N1 C1 C6 . . 115.35(10) ?
    C2 C1 C6 . . 121.61(11) ?
    C3 C2 C1 . . 118.91(12) ?
    C3 C2 H2 . . 120.5 ?
    C1 C2 H2 . . 120.5 ?
    C2 C3 C4 . . 118.86(12) ?
    C2 C3 H3 . . 120.6 ?
    C4 C3 H3 . . 120.6 ?
    C5 C4 C3 . . 118.28(12) ?
    C5 C4 H4 . . 120.9 ?
    C3 C4 H4 . . 120.9 ?
    N1 C5 C4 . . 124.19(12) ?
    N1 C5 H5 . . 117.9 ?
    C4 C5 H5 . . 117.9 ?
    N3 C6 N2 . . 123.75(11) ?
    N3 C6 C1 . . 118.26(10) ?
    N2 C6 C1 . . 117.97(10) ?
    C1 N1 C5 . . 116.69(10) ?
    C6 N2 H1N2 . . 116.3(10) ?
    C6 N2 H2N2 . . 119.9(10) ?
    H1N2 N2 H2N2 . . 118.9(14) ?
    C6 N3 O1 . . 108.89(9) ?
loop_
    _geom_torsion_atom_site_label_1
    _geom_torsion_atom_site_label_2
    _geom_torsion_atom_site_label_3
    _geom_torsion_atom_site_label_4
    _geom_torsion_site_symmetry_1
    _geom_torsion_site_symmetry_2
    _geom_torsion_site_symmetry_3
    _geom_torsion_site_symmetry_4
    _geom_torsion
    _geom_torsion_publ_flag
    N1 C1 C2 C3 . . . . -0.07(18) ?
    C6 C1 C2 C3 . . . . -179.35(11) ?
    C1 C2 C3 C4 . . . . -1.19(18) ?
    C2 C3 C4 C5 . . . . 0.96(18) ?
    C3 C4 C5 N1 . . . . 0.6(2) ?
    N1 C1 C6 N3 . . . . 178.22(10) ?
    C2 C1 C6 N3 . . . . -2.45(17) ?
    N1 C1 C6 N2 . . . . -0.29(16) ?
    C2 C1 C6 N2 . . . . 179.05(11) ?
    C2 C1 N1 C5 . . . . 1.51(17) ?
    C6 C1 N1 C5 . . . . -179.17(10) ?
    C4 C5 N1 C1 . . . . -1.77(18) ?
    N2 C6 N3 O1 . . . . -0.96(16) ?
    C1 C6 N3 O1 . . . . -179.38(9) ?
loop_
    _geom_hbond_atom_site_label_D
    _geom_hbond_atom_site_label_H
    _geom_hbond_atom_site_label_A
    _geom_hbond_site_symmetry_A
    _geom_hbond_distance_DH
    _geom_hbond_distance_HA
    _geom_hbond_distance_DA
    _geom_hbond_angle_DHA
    O1 H1 N3 4 0.903(18) 1.859(19) 2.7537(14) 170.5(17)
    N2 H2N2 N1 5 0.859(13) 2.438(14) 3.1753(16) 144.3(13)
_iucr_refine_instructions_details
;
TITL RED in C2/c #15
CELL  0.71073  21.3670   4.6382  13.0035   90.000  105.468   90.000
ZERR     8.00   0.0048   0.0011   0.0030    0.000    0.012    0.000
LATT   7
SYMM  - X,   Y, 1/2 - Z
SFAC  C    H    N    O
UNIT  48   56   24   8
MERG   2
SIZE 0.33 0.25 0.20
OMIT    -2.00  50.00
DFIX N2 H1N2 0.83
DFIX N2 H2N2 0.83
HTAB  O1 N3_$1
EQIV $1 1/2-X, 1/2+Y, 1/2-Z
HTAB  N2 N1_$2
EQIV $2 -x,-y,-z
FMAP   2
PLAN   20
ACTA
BOND   $H
CONF
L.S.   3
TEMP    20.00
WGHT    0.037900    0.878600
FVAR       0.23986
O1    4    0.191341    0.182550    0.260396    11.00000    0.01562    0.02401 =
         0.01987   -0.00704    0.00036   -0.00267
H1N2  2    0.089594    0.224668    0.179706    11.00000    0.02710
H2N2  2    0.045648    0.080563    0.086149    11.00000    0.02676
H1    2    0.231585    0.259952    0.277920    11.00000    0.04312
MOLE    1
C1    1    0.123154   -0.271638    0.031879    11.00000    0.01571    0.01507 =
         0.01486    0.00485    0.00316   -0.00091
C2    1    0.174394   -0.423604    0.010357    11.00000    0.01525    0.02149 =
         0.01857    0.00382    0.00221    0.00082
AFIX  43
H2    2    0.216685   -0.396357    0.052020    11.00000   -1.20000
AFIX   0
C3    1    0.161440   -0.614889   -0.073611    11.00000    0.02252    0.02096 =
         0.02048    0.00354    0.00868    0.00503
AFIX  43
H3    2    0.194917   -0.716422   -0.090448    11.00000   -1.20000
AFIX   0
C4    1    0.097705   -0.653553   -0.132589    11.00000    0.02755    0.01994 =
         0.01567   -0.00081    0.00549    0.00051
AFIX  43
H4    2    0.087356   -0.783368   -0.189109    11.00000   -1.20000
AFIX   0
C5    1    0.050040   -0.494793   -0.105380    11.00000    0.01746    0.02311 =
         0.01731   -0.00079   -0.00056   -0.00169
AFIX  43
H5    2    0.007287   -0.522913   -0.144860    11.00000   -1.20000
AFIX   0
C6    1    0.133901   -0.059502    0.120704    11.00000    0.01420    0.01542 =
         0.01407    0.00458    0.00287    0.00001
N1    3    0.061329   -0.302286   -0.025613    11.00000    0.01552    0.01930 =
         0.01618    0.00035    0.00124   -0.00080
N2    3    0.081630    0.082444    0.135396    11.00000    0.01300    0.02162 =
         0.01621   -0.00315   -0.00086    0.00135
N3    3    0.192283   -0.025850    0.180813    11.00000    0.01634    0.01766 =
         0.01687   -0.00168    0.00178   -0.00090
HKLF 4
REM  RED in C2/c #15
REM R1 =  0.0306 for    982 Fo > 4sig(Fo)  and  0.0344 for all   1086 data
REM    103 parameters refined using      2 restraints
END
WGHT      0.0369      0.8904
REM Highest difference peak  0.190,  deepest hole -0.176,  1-sigma level  0.037
Q1    1   0.1297 -0.1337  0.0626  11.00000  0.05    0.19
Q2    1   0.2095 -0.1882  0.1916  11.00000  0.05    0.17
Q3    1   0.1644 -0.6016 -0.0096  11.00000  0.05    0.16
Q4    1   0.1477 -0.3124  0.0102  11.00000  0.05    0.14
Q5    1   0.0376 -0.1386 -0.0221  11.00000  0.05    0.14
Q6    1   0.0714 -0.6561 -0.0932  11.00000  0.05    0.14
Q7    1   0.1673 -0.4296 -0.0563  11.00000  0.05    0.14
Q8    1   0.1603 -0.1483  0.1795  11.00000  0.05    0.14
Q9    1   0.1424 -0.4042  0.0424  11.00000  0.05    0.13
Q10   1   0.0817 -0.4917 -0.1344  11.00000  0.05    0.12
Q11   1  -0.0014 -0.5756 -0.1124  11.00000  0.05    0.12
Q12   1   0.2415 -0.0326  0.1930  11.00000  0.05    0.12
Q13   1   0.1091 -0.0387  0.1398  11.00000  0.05    0.11
Q14   1   0.0602 -0.3423 -0.0825  11.00000  0.05    0.10
Q15   1   0.2233 -0.2876  0.0986  11.00000  0.05    0.10
Q16   1   0.0627  0.0134  0.1900  11.00000  0.05    0.10
Q17   1   0.0508 -0.4681 -0.0422  11.00000  0.05    0.10
Q18   1   0.0975 -0.2562 -0.0004  11.00000  0.05    0.09
Q19   1   0.1273 -0.7027 -0.0785  11.00000  0.05    0.09
Q20   1   0.0938 -0.3309  0.0198  11.00000  0.05    0.09
;
data_global
_journal_date_recd_electronic     2013-06-13
_journal_date_accepted     2013-06-24
_journal_name_full     'Acta Crystallographica, Section E'
_journal_year     2013
_journal_volume     69
_journal_issue      7
_journal_page_first     o1180
_journal_page_last     o1180
_journal_paper_category     QO
_journal_paper_doi     10.1107/S1600536813017418
_journal_coeditor_code     BT6916
_publ_contact_author_name     'S. Sreenivasa'
_publ_contact_author_address
;
Department of Studies and Research in Chemistry
Tumkur University, Tumkur
Karnataka 572 103, India
;
_publ_contact_author_email     'drsreenivasa@yahoo.co.in'
_publ_contact_author_fax     ?
_publ_contact_author_phone     '9620230672'
_publ_section_title
;
<i>N</i>'-Hydroxypyridine-2-carboximidamide
;
loop_
    _publ_author_name
    _publ_author_footnote
    _publ_author_address
    'Suchetan, P. A.' .
;
Department of Studies and Research in Chemistry, U.C.S,
Tumkur University, Tumkur
Karnataka 572 103, India
;
    'Sreenivasa, S.' .
;
Department of Studies and Research in Chemistry
Tumkur University, Tumkur
Karnataka 572 103, India
;
    'Palakshamurthy, B. S.' .
;
Department of Studies and Research in Physics, U.C.S
Tumkur University, Tumkur
Karnataka 572 103, India
;
    'Madhu Chakrapani Rao, T.' .
;
Tadimety Aromatics Pvt Ltd, Hirehally Industrial Area
Tumkur, Karnataka 572 168, India
;
    'Vijithkumar' .
;
Soild State and Structural Chemistry Unit, Indian Institute of Science,
Bangalore, Karnataka 560 012, India
;
