# Supplementary material for: N′-Hy­droxy­pyridine-2-carboximidamide
Source: Acta Crystallogr Sect E Struct Rep Online. 2013 Jun 29;69(Pt 7):o1180. doi: 10.1107/S1600536813017418 (PMC3770436; doi:10.1107/S1600536813017418)
Supplement: Supplementary file 2 [file e-69-o1180-Isup2.hkl]

# 
# h,k,l, Fc-squared, Fo-squared, sigma(Fo-squared) and status flag 
# 
data_I
_shelx_title ' RED in C2/c 15' 
_shelx_refln_list_code          4 
_shelx_F_calc_maximum      134.04 
_exptl_crystal_F_000       576.00 
_reflns_d_resolution_high  0.8418 
 
loop_ 
 _symmetry_equiv_pos_as_xyz 
 'x, y, z' 
 '-x, y, -z+1/2' 
 'x+1/2, y+1/2, z' 
 '-x+1/2, y+1/2, -z+1/2' 
 '-x, -y, -z' 
 'x, -y, z-1/2' 
 '-x+1/2, -y+1/2, -z' 
 'x+1/2, -y+1/2, z-1/2' 
 
_cell_length_a    21.3670 
_cell_length_b     4.6382 
_cell_length_c    13.0035 
_cell_angle_alpha  90.000 
_cell_angle_beta  105.468 
_cell_angle_gamma  90.000 
 
_shelx_F_squared_multiplier     1.000 
 
loop_ 
 _refln_index_h 
 _refln_index_k 
 _refln_index_l 
 _refln_F_squared_calc 
 _refln_F_squared_meas 
 _refln_F_squared_sigma 
 _refln_observed_status 
   2   0   0      314.52      307.15      5.36 o 
   4   0   0    17966.38    16034.87    662.61 o 
   6   0   0       84.73       96.14      2.41 o 
   8   0   0    16856.33    16727.82    250.27 o 
  10   0   0      737.18      690.05     13.00 o 
  12   0   0        2.70        1.04      0.99 o 
  14   0   0      134.87       95.37      4.24 o 
  16   0   0     2496.91     2459.98     47.70 o 
  18   0   0      216.76      193.74      7.46 o 
  20   0   0        2.72        4.83      2.71 o 
  22   0   0      326.74      342.57     12.50 o 
  24   0   0        5.50       10.57      3.63 o 
   1   1   0      384.66      351.66      3.89 o 
   3   1   0     1837.15     1715.37     19.62 o 
   5   1   0        0.44        3.22      0.63 o 
   7   1   0      556.25      600.88      7.19 o 
   9   1   0     1796.25     1895.22     21.50 o 
  11   1   0      485.93      449.27      6.53 o 
  13   1   0      221.79      285.02      5.00 o 
  15   1   0     2527.71     2521.64     31.96 o 
  17   1   0     1156.46     1173.28     19.78 o 
  19   1   0     2312.77     2358.19     36.65 o 
  21   1   0      245.83      250.87      8.82 o 
  23   1   0       60.30       86.92      4.81 o 
   0   2   0      236.09      242.49      5.39 o 
   2   2   0        2.96        4.94      0.69 o 
   4   2   0      138.33      147.99      2.57 o 
   6   2   0      916.37      900.79     11.24 o 
   8   2   0      336.54      359.92      5.24 o 
  10   2   0      193.05      205.17      3.81 o 
  12   2   0       51.60       69.68      2.41 o 
  14   2   0        1.06        2.14      1.16 o 
  16   2   0       75.42       62.50      3.45 o 
  18   2   0       90.97       99.09      5.38 o 
  20   2   0       10.64       14.40      2.71 o 
  22   2   0      352.38      338.85     10.37 o 
   1   3   0      497.98      494.42      8.68 o 
   3   3   0      413.66      434.20      6.38 o 
   5   3   0      847.98      895.08     11.87 o 
   7   3   0       19.59       17.62      1.38 o 
   9   3   0       74.60       74.44      2.82 o 
  11   3   0        0.36        2.10      1.25 o 
  13   3   0      131.36      130.76      4.77 o 
  15   3   0        9.20        6.62      1.87 o 
  17   3   0        0.86       -0.30      2.16 o 
  19   3   0        0.34        1.11      6.38 o 
   0   4   0       51.45       44.15      5.65 o 
   2   4   0       33.28       33.07      2.49 o 
   4   4   0       96.21      103.27      4.54 o 
   6   4   0        1.93        2.74      1.88 o 
   8   4   0        2.86        0.75      1.88 o 
  10   4   0       27.37       24.53      3.16 o 
  12   4   0     1142.47     1192.46     25.67 o 
  14   4   0        0.23        2.93      3.23 o 
  16   4   0      846.57      839.98     32.26 o 
   1   5   0      299.98      317.76     23.69 o 
   3   5   0      820.72      907.41     25.68 o 
   5   5   0     1263.33     1427.28     38.62 o 
   7   5   0      103.83      108.17      8.86 o 
   9   5   0       10.53       13.35      4.30 o 
 -23   1   1       27.35       26.89      3.02 o 
 -21   1   1       33.80       36.06      2.88 o 
 -19   1   1      138.59      140.67      4.62 o 
 -17   1   1      486.47      491.03      8.50 o 
 -15   1   1      283.09      301.39      4.80 o 
 -13   1   1     2846.53     3014.60     34.55 o 
 -11   1   1      462.49      493.13      6.23 o 
  -9   1   1        9.67       14.79      0.94 o 
  -7   1   1     1056.06      885.28      9.84 o 
  -5   1   1     2405.94     2403.78     24.24 o 
  -3   1   1      365.19      376.19      4.16 o 
  -1   1   1      901.58      862.54      9.20 o 
   1   1   1      797.98      815.91      9.28 o 
   3   1   1      533.91      555.80      6.77 o 
   5   1   1     1466.54     1385.56     16.30 o 
   7   1   1     2882.61     2727.84     31.82 o 
   9   1   1     1294.29     1500.30     17.72 o 
  11   1   1      192.12      200.45      3.75 o 
  13   1   1      834.06      894.61     12.01 o 
  15   1   1     2568.72     2519.52     34.34 o 
  17   1   1      382.13      369.41     12.34 o 
  19   1   1     1419.00     1444.91     28.61 o 
  21   1   1       82.89       86.68      5.55 o 
  23   1   1       95.91      119.63      6.27 o 
 -22   2   1      106.19       85.29      5.72 o 
 -20   2   1        3.22        4.19      2.03 o 
 -18   2   1      743.90      719.05     13.03 o 
 -16   2   1       47.96       46.65      2.46 o 
 -14   2   1        0.47        1.42      0.97 o 
 -12   2   1     1028.45     1039.25     12.74 o 
 -10   2   1     2480.00     2684.52     29.34 o 
  -8   2   1      372.79      343.29      4.86 o 
  -6   2   1     1759.84     1860.84     21.83 o 
  -4   2   1     2332.50     2258.00     27.60 o 
  -2   2   1       88.99       74.92      1.74 o 
   0   2   1     3414.09     3203.27     35.50 o 
   2   2   1        0.14       -0.33      0.59 o 
   4   2   1      325.47      313.67      4.50 o 
   6   2   1      481.63      501.69      6.97 o 
   8   2   1     1382.73     1381.99     18.48 o 
  10   2   1       57.81       48.55      2.08 o 
  12   2   1      201.99      202.09      4.24 o 
  14   2   1      283.94      299.30      6.63 o 
  16   2   1      143.91      142.06      5.97 o 
  18   2   1      156.31      143.03      7.94 o 
  20   2   1       44.34       52.32      5.09 o 
  22   2   1      116.98       80.43      6.75 o 
 -19   3   1       59.81       70.94      7.25 o 
 -17   3   1        3.77        2.64      2.08 o 
 -15   3   1      160.40      174.51      6.02 o 
 -13   3   1      343.62      305.30      6.92 o 
 -11   3   1      155.49      158.97      4.12 o 
  -9   3   1       27.60       27.61      1.65 o 
  -7   3   1       24.74       24.84      1.51 o 
  -5   3   1     1633.01     1599.55     21.49 o 
  -3   3   1       53.75       45.79      2.61 o 
  -1   3   1       55.95       63.13      1.77 o 
   1   3   1        0.05        0.45      0.74 o 
   3   3   1     3842.45     3869.59     50.03 o 
   5   3   1       43.25       37.24      1.86 o 
   7   3   1      832.80      902.62     11.39 o 
   9   3   1        0.04        0.14      1.01 o 
  11   3   1       42.62       37.29      2.40 o 
  13   3   1       52.78       44.42      2.79 o 
  15   3   1        2.41        7.35      2.04 o 
  17   3   1       44.97       45.81      4.54 o 
  19   3   1       34.43       47.60      5.23 o 
 -16   4   1       70.25       74.36      7.14 o 
 -14   4   1      236.02      218.46     11.55 o 
 -12   4   1        0.06       -1.86      2.22 o 
 -10   4   1        1.01        2.07      2.35 o 
  -8   4   1      162.64      156.42      6.24 o 
  -6   4   1      578.06      595.96     13.55 o 
  -4   4   1      142.93      143.34      6.27 o 
  -2   4   1      779.18      747.13     14.25 o 
   0   4   1      622.91      640.76     11.44 o 
   2   4   1      192.88      197.43     10.13 o 
   4   4   1        0.13        0.73      1.61 o 
   6   4   1      151.44      135.03      6.13 o 
   8   4   1       11.52       11.69      2.35 o 
  10   4   1      953.54      980.47     21.62 o 
  12   4   1     1272.14     1306.35     27.59 o 
  14   4   1     1069.16     1088.51     22.13 o 
  16   4   1      473.22      461.00     17.87 o 
  -9   5   1       50.55       50.69      6.27 o 
  -7   5   1       39.73       54.72      8.12 o 
  -5   5   1     1133.14     1148.77     34.28 o 
  -3   5   1      525.20      530.02     22.63 o 
  -1   5   1      434.24      452.00     18.51 o 
   1   5   1      413.25      408.55     14.63 o 
   3   5   1       16.32       20.34      4.46 o 
   5   5   1        8.16       11.00      3.91 o 
   7   5   1        8.11        7.56      3.76 o 
   9   5   1       46.25       38.74      7.19 o 
 -24   0   2      150.95      166.02      8.47 o 
 -22   0   2     1284.05     1298.21     31.04 o 
 -20   0   2     3472.71     3531.26     68.44 o 
 -18   0   2     8051.33     8187.99    151.25 o 
 -16   0   2     2438.47     2526.38     35.66 o 
 -14   0   2       60.05       54.93      2.19 o 
 -12   0   2      118.03      113.77      2.67 o 
 -10   0   2     6020.68     5956.34     74.59 o 
  -8   0   2       68.98       50.95      1.50 o 
  -6   0   2     2014.36     1947.79     24.69 o 
  -4   0   2    10625.28    10120.30    299.71 o 
  -2   0   2     7871.64     7569.53    309.05 o 
   0   0   2     3627.87     3429.25     63.64 o 
   2   0   2     1857.80     1828.88     36.44 o 
   4   0   2      248.59      205.79      5.14 o 
   6   0   2      589.30      609.59     11.84 o 
   8   0   2     2436.74     2600.87     45.65 o 
  10   0   2     7765.98     8958.04    167.58 o 
  12   0   2        0.28        2.58      1.43 o 
  14   0   2      437.97      462.48     10.80 o 
  16   0   2     1974.97     1971.47     54.72 o 
  18   0   2      386.69      409.24     16.22 o 
  20   0   2       39.73       27.69      6.05 o 
  22   0   2      176.93      185.96     11.86 o 
 -23   1   2      102.87      106.15      5.08 o 
 -21   1   2       91.12      102.71      4.52 o 
 -19   1   2      155.78      149.10      4.80 o 
 -17   1   2       22.62       28.04      2.03 o 
 -15   1   2       39.96       37.54      1.49 o 
 -13   1   2       80.42       50.06      1.58 o 
 -11   1   2     1844.41     1877.14     19.24 o 
  -9   1   2      506.73      513.09      5.59 o 
  -7   1   2     2353.83     2291.76     23.19 o 
  -5   1   2     2265.09     2226.04     23.98 o 
  -1   1   2     1977.23     1848.87     25.01 o 
   3   1   2      164.10      137.80      2.28 o 
   5   1   2     4060.30     3873.34     47.17 o 
   7   1   2       64.68       89.86      2.33 o 
   9   1   2     3143.17     3312.53     41.67 o 
  11   1   2      276.30      249.17      5.32 o 
  13   1   2      652.39      615.34      9.89 o 
  15   1   2       25.96       18.80      1.81 o 
  17   1   2      497.47      502.61     10.05 o 
  19   1   2      504.15      495.76     12.44 o 
  21   1   2        9.40        4.33      2.80 o 
 -22   2   2      216.13      259.98      9.39 o 
 -20   2   2      205.31      206.59      6.31 o 
 -18   2   2       23.57       27.29      2.14 o 
 -16   2   2      101.94       86.14      3.25 o 
 -14   2   2      250.56      241.81      4.47 o 
 -12   2   2     1023.46     1079.55     13.53 o 
 -10   2   2      103.57      105.90      2.45 o 
  -8   2   2     1597.99     1659.54     20.25 o 
  -6   2   2      578.51      650.85      8.98 o 
  -4   2   2       93.32       93.13      3.03 o 
  -2   2   2      160.05      140.06      2.39 o 
   0   2   2      123.07      161.25      2.91 o 
   2   2   2     4086.79     4041.63     46.83 o 
   4   2   2     1445.84     1416.12     17.28 o 
   6   2   2      584.98      617.22      8.54 o 
   8   2   2      103.96       91.33      2.78 o 
  10   2   2      540.27      519.12      8.75 o 
  12   2   2       36.07       35.79      2.13 o 
  14   2   2      287.76      281.85      6.55 o 
  16   2   2     1672.74     1743.95     29.77 o 
  18   2   2      132.04      120.33     10.14 o 
  20   2   2      402.79      376.27     20.46 o 
 -21   3   2       93.95      102.46     15.01 o 
 -19   3   2       43.25       48.06      6.67 o 
 -17   3   2      638.39      610.60     13.19 o 
 -15   3   2       23.96       24.25      2.50 o 
 -13   3   2      625.33      598.66     12.77 o 
 -11   3   2      103.44      100.00      3.54 o 
  -9   3   2       18.48       19.84      1.46 o 
  -7   3   2      220.66      227.57      4.57 o 
  -5   3   2       45.73       47.39      2.22 o 
  -3   3   2      494.69      471.22      7.15 o 
  -1   3   2      996.59     1023.66     13.20 o 
   1   3   2      125.84      120.68      2.69 o 
   3   3   2       14.08       16.42      1.22 o 
   5   3   2        2.30        4.56      1.00 o 
   7   3   2     1011.78     1054.52     17.38 o 
   9   3   2      186.60      189.85      4.71 o 
  11   3   2       92.88       98.73      5.35 o 
  13   3   2      342.63      359.10      9.38 o 
  15   3   2      964.81     1006.53     19.13 o 
  17   3   2       56.32       52.16      4.38 o 
  19   3   2       21.83       34.37      6.01 o 
 -16   4   2       94.31       77.96      7.28 o 
 -14   4   2       69.91       67.19      6.73 o 
 -12   4   2        0.02        0.29      2.50 o 
 -10   4   2        2.72        4.88      2.77 o 
  -8   4   2       79.44       90.12      4.75 o 
  -6   4   2      909.39      952.80     20.49 o 
  -4   4   2      854.96      842.10     17.59 o 
  -2   4   2      722.35      744.54     15.03 o 
   0   4   2        0.70        1.92      1.52 o 
   2   4   2        0.79        2.73      1.61 o 
   4   4   2      371.63      374.97      8.44 o 
   6   4   2        0.53       -1.19      1.60 o 
   8   4   2      191.87      211.83      7.91 o 
  10   4   2        6.85       10.12      2.75 o 
  12   4   2      814.76      833.40     17.67 o 
  14   4   2        0.73       -0.63      2.20 o 
  -9   5   2        9.00        9.69      4.10 o 
  -7   5   2      651.87      672.19     22.70 o 
  -5   5   2      179.98      203.12     14.69 o 
  -3   5   2       12.20        8.91      5.26 o 
  -1   5   2      252.92      272.72     14.65 o 
   1   5   2      108.12      116.21     12.34 o 
   3   5   2       21.52       18.35      4.81 o 
   5   5   2      144.75      150.57     12.78 o 
   7   5   2        4.18        4.95      3.89 o 
 -23   1   3        0.58       -1.15      1.98 o 
 -21   1   3       91.14       90.95      3.95 o 
 -19   1   3      586.34      584.75     10.01 o 
 -17   1   3        1.08        2.24      1.17 o 
 -15   1   3       28.57       36.65      1.43 o 
 -13   1   3      892.82      943.10     10.72 o 
 -11   1   3     1143.99     1031.27     11.43 o 
  -9   1   3     1658.87     1694.42     19.10 o 
  -7   1   3     2381.90     2510.49     26.65 o 
  -5   1   3      114.92       94.67      2.29 o 
  -1   1   3      216.84      195.60      3.51 o 
   1   1   3     5841.62     5643.23     72.01 o 
   3   1   3       20.59       19.79      1.25 o 
   5   1   3     3340.20     3328.10     43.88 o 
   7   1   3       22.12       11.63      1.06 o 
   9   1   3       33.50       17.76      1.57 o 
  11   1   3       15.62        9.62      1.29 o 
  13   1   3      617.28      598.97     10.29 o 
  15   1   3       23.84       19.63      2.09 o 
  17   1   3        0.35       -0.62      1.82 o 
  19   1   3       93.56       60.51      5.07 o 
  21   1   3       33.72       28.54      4.73 o 
 -22   2   3      324.56      410.55     19.38 o 
 -20   2   3       24.70       21.71      2.45 o 
 -18   2   3       22.02       28.24      2.09 o 
 -16   2   3      378.17      408.53      7.21 o 
 -14   2   3      318.25      304.87      5.16 o 
 -12   2   3      457.28      502.11      7.43 o 
 -10   2   3       11.00        8.94      0.95 o 
  -8   2   3        0.72       -0.38      0.65 o 
  -6   2   3      287.76      281.12      4.76 o 
  -4   2   3       16.85       21.73      1.09 o 
  -2   2   3     1044.69     1138.76     16.59 o 
   0   2   3      290.84      348.05      5.12 o 
   2   2   3     2569.14     2670.11     32.17 o 
   4   2   3     1695.29     1778.69     23.48 o 
   6   2   3       27.02       28.05      1.51 o 
   8   2   3      162.22      152.95      3.59 o 
  10   2   3        7.35        6.04      1.30 o 
  12   2   3     1642.79     1647.07     24.18 o 
  14   2   3      528.27      511.73     10.50 o 
  16   2   3     1647.19     1600.17     30.76 o 
  18   2   3      445.34      433.18     21.80 o 
  20   2   3        2.34        2.58      6.61 o 
 -21   3   3       56.75       61.49      6.33 o 
 -19   3   3      132.28      135.59      7.81 o 
 -17   3   3      180.68      153.64      7.91 o 
 -15   3   3      483.81      470.68     10.86 o 
 -13   3   3      370.84      355.57      8.12 o 
 -11   3   3       19.71       24.58      2.03 o 
  -9   3   3       97.50      110.54      3.24 o 
  -7   3   3      267.93      259.20      5.40 o 
  -5   3   3       39.26       41.79      2.07 o 
  -3   3   3        7.69       12.34      2.59 o 
  -1   3   3       37.55       47.31      1.87 o 
   1   3   3       36.49       36.17      1.73 o 
   3   3   3      207.49      214.75      4.24 o 
   5   3   3       99.66      101.31      3.39 o 
   7   3   3      570.77      609.03     10.39 o 
   9   3   3     1049.39     1094.82     18.24 o 
  11   3   3      625.04      606.22     12.55 o 
  13   3   3     1671.35     1626.03     30.58 o 
  15   3   3       62.34       60.66      4.69 o 
  17   3   3       61.35       53.36      5.45 o 
 -16   4   3      108.40      105.95      9.66 o 
 -14   4   3        1.75       -0.86      3.14 o 
 -12   4   3        1.82       -2.05      2.77 o 
 -10   4   3       19.29       18.14      3.57 o 
  -8   4   3     2678.68     2739.45     65.66 o 
  -6   4   3       39.67       51.77      3.62 o 
  -4   4   3     2362.03     2432.47     49.82 o 
  -2   4   3        0.15       -1.71      1.71 o 
   0   4   3      245.46      262.86      8.60 o 
   2   4   3      231.48      234.31      7.05 o 
   4   4   3      591.32      602.40     15.34 o 
   6   4   3       12.13        9.18      2.21 o 
   8   4   3      297.97      275.33      8.62 o 
  10   4   3      201.85      202.84      7.16 o 
  12   4   3      407.26      401.86     11.13 o 
  14   4   3       33.76       37.75      4.22 o 
  -9   5   3       19.46       28.59      5.09 o 
  -7   5   3      120.88      124.23      8.92 o 
  -5   5   3       28.37       21.81      5.89 o 
  -3   5   3        0.99       -0.58      3.76 o 
  -1   5   3        1.39        7.32      4.84 o 
   1   5   3       29.27       24.12      6.27 o 
   3   5   3        0.57        2.45      3.70 o 
   5   5   3       50.87       43.78      6.50 o 
   7   5   3      233.28      221.09     19.09 o 
 -24   0   4       69.19       87.55      7.04 o 
 -22   0   4     1399.08     1490.83     34.55 o 
 -20   0   4      524.41      521.56     13.04 o 
 -18   0   4      801.37      798.67     16.40 o 
 -16   0   4     1997.92     1978.38     31.35 o 
 -14   0   4      456.08      500.32      8.61 o 
 -12   0   4        0.98       -0.68      0.68 o 
 -10   0   4     4156.59     3955.11     55.94 o 
  -8   0   4     4782.40     4905.31     75.89 o 
  -6   0   4       73.87       55.15      2.16 o 
  -4   0   4     1943.22     1825.63     35.38 o 
  -2   0   4    14539.63    14148.04    599.86 o 
   0   0   4      421.15      410.45      8.69 o 
   2   0   4     1499.65     1375.77     33.99 o 
   4   0   4     1066.46      964.67     28.93 o 
   6   0   4    11437.08    12421.50    297.00 o 
   8   0   4      512.94      530.20     16.93 o 
  10   0   4     1116.15     1416.52     34.13 o 
  12   0   4      488.67      469.69     11.85 o 
  14   0   4      505.14      473.65     16.96 o 
  16   0   4     1606.86     1585.08     33.56 o 
  18   0   4       41.69       40.76      6.42 o 
  20   0   4       72.18       47.98      7.76 o 
 -23   1   4      444.30      473.67     11.36 o 
 -21   1   4      701.81      735.24     14.82 o 
 -19   1   4     1862.47     1887.27     26.74 o 
 -17   1   4      578.37      585.86      8.50 o 
 -15   1   4      166.27      157.38      3.35 o 
 -13   1   4     1196.17     1217.74     14.97 o 
 -11   1   4     1184.64     1231.47     14.83 o 
  -9   1   4     1994.63     2079.46     22.96 o 
  -7   1   4       16.22       19.75      1.70 o 
  -5   1   4     1065.84      940.49     15.21 o 
  -3   1   4     4451.34     4385.24     74.99 o 
  -1   1   4     1396.71     1333.62     24.21 o 
   1   1   4       12.01        7.49      0.90 o 
   3   1   4      116.27      139.28      3.13 o 
   5   1   4      240.69      253.16      4.71 o 
   7   1   4      192.98      230.83      4.78 o 
   9   1   4      662.75      634.67     10.71 o 
  11   1   4      314.64      339.85      6.90 o 
  13   1   4      149.36      137.19      4.27 o 
  15   1   4      199.83      165.16      5.51 o 
  17   1   4      385.73      395.96     13.31 o 
  19   1   4      456.56      431.76     30.44 o 
  21   1   4       78.70      114.64      8.57 o 
 -22   2   4       66.52       67.17     11.66 o 
 -20   2   4      109.72      110.93      5.44 o 
 -18   2   4       52.13       49.30      2.92 o 
 -16   2   4     1399.81     1321.65     19.02 o 
 -14   2   4       10.17        8.86      1.18 o 
 -12   2   4       83.89       89.39      2.50 o 
 -10   2   4      102.12       98.75      2.51 o 
  -8   2   4      732.33      704.37     10.37 o 
  -6   2   4       46.73       42.46      1.26 o 
  -4   2   4     1492.94     1453.80     20.94 o 
  -2   2   4     2593.03     2548.37     34.71 o 
   0   2   4     7185.65     7518.29     99.10 o 
   2   2   4      148.69      139.44      3.16 o 
   4   2   4      133.94      110.40      3.38 o 
   6   2   4      294.06      301.81      6.29 o 
   8   2   4      145.34      131.79      3.76 o 
  10   2   4      203.73      203.85      5.11 o 
  12   2   4     2099.23     2081.42     33.20 o 
  14   2   4      916.71      929.29     19.11 o 
  16   2   4      842.26      827.44     23.32 o 
  18   2   4      144.62      136.07     13.39 o 
  20   2   4      189.38      176.47     15.73 o 
 -21   3   4      453.24      467.48     17.04 o 
 -19   3   4      296.15      246.57     17.71 o 
 -17   3   4       30.09       15.52      3.23 o 
 -15   3   4       56.30       66.64      4.06 o 
 -13   3   4       86.77      108.26      8.64 o 
 -11   3   4      937.37      907.56     14.89 o 
  -9   3   4        9.43        9.83      1.34 o 
  -7   3   4      825.20      774.74     12.39 o 
  -5   3   4       33.97       36.47      2.00 o 
  -3   3   4     2810.69     2755.74     37.69 o 
  -1   3   4      512.09      514.32      8.49 o 
   1   3   4      578.14      591.26      9.37 o 
   3   3   4      957.91     1018.17     13.68 o 
   5   3   4      380.65      362.70      6.38 o 
   7   3   4      329.70      320.02      6.53 o 
   9   3   4     1280.01     1324.36     22.77 o 
  11   3   4     1093.13     1165.87     21.61 o 
  13   3   4      107.72      114.62      5.65 o 
  15   3   4        3.35       -2.58      2.58 o 
  17   3   4      747.32      742.16     23.68 o 
 -16   4   4       89.43       73.30      7.94 o 
 -14   4   4      298.18      359.79     14.28 o 
 -12   4   4        0.05        3.26      2.98 o 
 -10   4   4      274.71      269.13      9.12 o 
  -8   4   4      404.93      416.27     19.15 o 
  -6   4   4     1361.38     1359.74     33.02 o 
  -4   4   4      329.75      343.54      9.06 o 
  -2   4   4       23.13       19.35      2.76 o 
   0   4   4       72.07       73.35      3.71 o 
   2   4   4        3.51        3.92      1.61 o 
   4   4   4      285.65      270.79      7.30 o 
   6   4   4       73.79       63.90      4.55 o 
   8   4   4       26.81       28.87      3.55 o 
  10   4   4       12.52       16.85      3.59 o 
  12   4   4      260.73      300.09     12.10 o 
  -9   5   4       83.24       68.42      7.06 o 
  -7   5   4       54.17       67.86      6.84 o 
  -5   5   4      632.76      645.62     31.75 o 
  -3   5   4        0.49       -2.08      4.34 o 
  -1   5   4        3.56        7.10      4.69 o 
   1   5   4      267.96      314.67     19.70 o 
   3   5   4      207.14      245.46     20.86 o 
   5   5   4      107.38       99.03      8.45 o 
 -23   1   5      417.91      444.60     17.82 o 
 -21   1   5     1163.23     1173.53     22.04 o 
 -19   1   5      174.89      195.37      5.26 o 
 -17   1   5        6.15        3.44      1.19 o 
 -15   1   5        0.50        1.48      0.91 o 
 -13   1   5      323.66      288.44      4.42 o 
 -11   1   5       58.04       65.76      1.71 o 
  -9   1   5     1313.26     1398.48     19.38 o 
  -7   1   5      406.97      432.68      7.22 o 
  -5   1   5      711.86      689.01     11.56 o 
  -3   1   5      563.12      640.83     14.18 o 
  -1   1   5     5184.68     5549.63     89.25 o 
   1   1   5     1525.73     1620.25     26.08 o 
   3   1   5      566.42      572.23      9.35 o 
   5   1   5      527.15      545.54      9.64 o 
   7   1   5     2604.02     2780.16     42.22 o 
   9   1   5      125.67      111.77      4.00 o 
  11   1   5      379.00      371.81      7.87 o 
  13   1   5      405.42      415.64      8.54 o 
  15   1   5      572.63      517.05     13.11 o 
  17   1   5        2.31        8.28      3.06 o 
  19   1   5       32.58       20.20      4.83 o 
 -22   2   5       13.88       15.16      3.79 o 
 -20   2   5      199.42      181.50      6.56 o 
 -18   2   5       33.57       42.03      2.88 o 
 -16   2   5      967.13      859.31     14.17 o 
 -14   2   5      376.87      355.77      6.23 o 
 -12   2   5       68.26       65.24      2.16 o 
 -10   2   5        4.40        7.26      0.96 o 
  -8   2   5      615.82      606.02     10.27 o 
  -6   2   5     7760.88     7816.82    122.69 o 
  -4   2   5       66.83       45.03      1.46 o 
  -2   2   5     7324.03     7077.09     98.99 o 
   0   2   5      179.21      205.86      4.30 o 
   2   2   5      271.80      221.40      4.43 o 
   4   2   5        6.27        2.69      0.99 o 
   6   2   5     1439.68     1328.32     20.26 o 
   8   2   5      214.60      211.39      5.31 o 
  10   2   5       40.67       43.58      2.78 o 
  12   2   5      639.04      611.18     14.36 o 
  14   2   5       12.55       15.47      3.84 o 
  16   2   5        0.01       -1.34      3.22 o 
  18   2   5        6.16        9.09      8.95 o 
 -21   3   5        5.63        2.57      3.78 o 
 -19   3   5       17.01        5.79      3.31 o 
 -17   3   5       54.62       40.95      4.80 o 
 -15   3   5      272.64      235.45      8.90 o 
 -13   3   5       93.53       92.12      3.99 o 
 -11   3   5     1104.25     1142.46     19.24 o 
  -9   3   5        1.93        1.05      1.23 o 
  -7   3   5     2171.32     2132.11     33.28 o 
  -5   3   5      182.62      190.74      3.87 o 
  -3   3   5      115.54      119.98      3.23 o 
  -1   3   5        2.64        7.90      1.54 o 
   1   3   5      443.75      448.02      8.10 o 
   3   3   5       41.06       36.04      2.01 o 
   5   3   5        6.67        9.97      1.62 o 
   7   3   5       19.58       17.44      2.04 o 
   9   3   5     2392.43     2414.62     46.56 o 
  11   3   5       75.40       73.41      5.15 o 
  13   3   5     2277.81     2352.55     51.55 o 
  15   3   5       15.05       12.40      4.11 o 
 -16   4   5        2.11       -0.27      3.67 o 
 -14   4   5       10.56       11.87      4.99 o 
 -12   4   5       14.59       22.99      3.72 o 
 -10   4   5      346.39      359.38     14.05 o 
  -8   4   5      153.55      148.96      7.71 o 
  -6   4   5       94.27       79.48      5.71 o 
  -4   4   5      404.15      437.16     14.34 o 
  -2   4   5       66.31       78.09      4.76 o 
   0   4   5       12.38       10.79      2.17 o 
   2   4   5       11.77       11.05      2.72 o 
   4   4   5      757.33      783.59     26.61 o 
   6   4   5       80.05       68.51      5.45 o 
   8   4   5      343.72      344.18     11.93 o 
  10   4   5      114.52      106.72      7.23 o 
  12   4   5        0.17        2.21      3.15 o 
  -7   5   5      282.46      290.24     16.50 o 
  -5   5   5      147.53      146.31     15.17 o 
  -3   5   5       46.24       45.96     11.37 o 
  -1   5   5       80.94       73.13     16.97 o 
   1   5   5      105.04      105.00     12.92 o 
   3   5   5       67.24       57.75      8.10 o 
 -24   0   6       13.62       12.37      4.24 o 
 -22   0   6       64.71       67.02      4.71 o 
 -20   0   6      196.45      217.83      6.35 o 
 -18   0   6      248.65      250.97      6.52 o 
 -16   0   6      587.03      638.61     11.26 o 
 -14   0   6       56.76       82.02      3.19 o 
 -12   0   6     4084.43     4211.54     79.58 o 
 -10   0   6     2891.84     2875.84     51.17 o 
  -8   0   6       61.10       80.61      3.65 o 
  -6   0   6     1603.65     1545.45     37.01 o 
  -4   0   6     1341.44     1342.22     39.91 o 
  -2   0   6       75.19       86.60      2.94 o 
   0   0   6      183.62      218.13      7.02 o 
   2   0   6      707.72      704.18     16.60 o 
   4   0   6        0.02        1.78      1.34 o 
   6   0   6      366.20      349.49     12.67 o 
   8   0   6        0.14       -0.42      1.41 o 
  10   0   6       37.35       31.25      2.94 o 
  12   0   6      310.70      262.77      9.89 o 
  14   0   6       73.30       73.61      5.73 o 
  16   0   6     1499.35     1272.36     49.71 o 
  18   0   6      106.08       79.61     14.43 o 
 -23   1   6      158.75      136.62      7.99 o 
 -21   1   6      767.35      760.66     18.19 o 
 -19   1   6      268.43      287.07      6.22 o 
 -17   1   6      289.07      296.99      5.66 o 
 -15   1   6       11.97       13.99      1.15 o 
 -13   1   6       42.11       48.26      1.61 o 
 -11   1   6       14.61       21.53      1.14 o 
  -9   1   6      124.06      126.41      3.07 o 
  -7   1   6       37.47       34.14      2.37 o 
  -5   1   6       13.11        7.71      1.31 o 
  -3   1   6     2924.69     3022.89     51.04 o 
  -1   1   6      453.52      489.75      9.59 o 
   1   1   6     1728.82     1814.91     29.30 o 
   3   1   6     2230.68     2308.04     42.15 o 
   5   1   6       40.57       42.51      2.43 o 
   7   1   6      790.73      909.08     15.40 o 
   9   1   6       42.96       40.57      2.53 o 
  11   1   6       43.39       38.32      2.92 o 
  13   1   6        3.34       -0.23      1.88 o 
  15   1   6       43.02       44.23      5.05 o 
  17   1   6       30.01       31.27      4.37 o 
  19   1   6        0.02       -1.95      4.42 o 
 -22   2   6      804.37      824.34     23.03 o 
 -20   2   6       46.97       29.31      3.23 o 
 -18   2   6      959.46      893.06     16.71 o 
 -16   2   6       21.88       10.70      1.68 o 
 -14   2   6      674.79      630.94     10.69 o 
 -12   2   6       87.07       80.63      2.31 o 
 -10   2   6      153.62      152.17      3.84 o 
  -8   2   6      206.43      221.79      5.85 o 
  -6   2   6     9588.40     9295.80    148.68 o 
  -4   2   6       25.24       34.36      1.65 o 
  -2   2   6     3311.22     3429.73     53.84 o 
   0   2   6      241.92      250.29      5.09 o 
   2   2   6     1021.80      981.96     16.20 o 
   4   2   6       71.10       57.30      2.33 o 
   6   2   6      549.93      543.78      9.24 o 
   8   2   6     1018.84      930.35     16.72 o 
  10   2   6     3077.14     3045.62     53.84 o 
  12   2   6      140.73      136.26     16.87 o 
  14   2   6        1.44        0.81      4.23 o 
  16   2   6      373.97      445.23     17.92 o 
  18   2   6      226.19      242.07     19.32 o 
 -19   3   6      349.55      381.45     14.00 o 
 -17   3   6      112.69      112.43      7.85 o 
 -15   3   6      513.06      484.61     15.89 o 
 -13   3   6       29.46       33.90      2.70 o 
 -11   3   6     1117.53     1118.79     21.04 o 
  -9   3   6      836.05      815.07     16.30 o 
  -7   3   6     1820.63     1870.96     28.03 o 
  -5   3   6        6.60        5.07      1.09 o 
  -3   3   6      554.38      572.17      9.56 o 
  -1   3   6     1144.00     1123.22     18.30 o 
   1   3   6      155.77      168.77      4.53 o 
   3   3   6        1.38        0.09      1.21 o 
   5   3   6      841.51      821.49     14.19 o 
   7   3   6      219.68      234.30      7.20 o 
   9   3   6      164.16      172.01      8.14 o 
  11   3   6      255.48      259.13     10.56 o 
  13   3   6     2010.86     2102.05     47.02 o 
  15   3   6      275.81      283.92     14.50 o 
 -16   4   6       19.68       26.63      5.79 o 
 -14   4   6      114.28      113.27     14.05 o 
 -12   4   6        0.16        2.25      2.83 o 
 -10   4   6       23.81       26.47      3.94 o 
  -8   4   6       23.52       19.73      3.65 o 
  -6   4   6      324.62      295.35     10.68 o 
  -4   4   6       67.18       62.43      4.47 o 
  -2   4   6        0.02       -1.14      1.81 o 
   0   4   6      110.81      109.86      5.65 o 
   2   4   6      634.62      578.64     15.34 o 
   4   4   6       15.41       17.90      3.55 o 
   6   4   6       72.78       71.21      5.81 o 
   8   4   6       29.81       31.92      5.24 o 
  10   4   6        3.35        4.09      3.29 o 
  -5   5   6      111.39      140.65     14.60 o 
  -3   5   6       73.57       65.55     15.36 o 
  -1   5   6        2.60        3.48      4.69 o 
   1   5   6       50.60       33.85      6.73 o 
 -23   1   7      132.79      109.13      5.35 o 
 -21   1   7       18.38       20.11      2.33 o 
 -19   1   7     1634.26     1566.33     25.25 o 
 -17   1   7       70.40       69.39      2.33 o 
 -15   1   7      184.93      167.57      3.24 o 
 -13   1   7      318.68      323.77      4.99 o 
 -11   1   7     1527.81     1509.34     20.74 o 
  -9   1   7      107.82      112.44      3.31 o 
  -7   1   7      296.20      288.56      6.78 o 
  -5   1   7     2040.54     1930.31     36.08 o 
  -3   1   7     1434.89     1597.12     27.79 o 
  -1   1   7        0.17        0.13      0.87 o 
   1   1   7        0.05        1.56      1.01 o 
   3   1   7     1394.40     1421.18     26.64 o 
   5   1   7       93.28       97.00      3.41 o 
   7   1   7      554.42      587.67     12.16 o 
   9   1   7     1178.16     1174.75     25.10 o 
  11   1   7        1.90        2.20      2.71 o 
  13   1   7     1091.02     1104.99     35.11 o 
  15   1   7        4.65        7.47      3.85 o 
  17   1   7       15.58       18.26      7.13 o 
 -22   2   7      324.35      350.27     14.44 o 
 -20   2   7      446.11      403.63     11.14 o 
 -18   2   7       19.53       21.94      2.52 o 
 -16   2   7       19.47       24.49      1.97 o 
 -14   2   7       38.67       45.69      2.35 o 
 -12   2   7       17.13       21.35      1.88 o 
 -10   2   7      376.53      333.74      8.19 o 
  -8   2   7      474.23      457.08      9.59 o 
  -6   2   7       78.73       71.45      3.58 o 
  -4   2   7      147.90      156.96      4.05 o 
  -2   2   7      778.54      806.89     14.48 o 
   0   2   7      606.68      668.58     12.73 o 
   2   2   7      614.07      592.99     10.79 o 
   4   2   7      593.29      625.44     10.94 o 
   6   2   7      736.61      718.54     13.55 o 
   8   2   7     1746.46     1771.81     32.33 o 
  10   2   7     2096.18     2052.64     47.82 o 
  12   2   7       67.15       66.87      6.69 o 
  14   2   7       63.01       68.22      7.27 o 
  16   2   7       18.07       19.17      5.88 o 
 -19   3   7        0.48       -1.95      2.91 o 
 -17   3   7       87.83       73.73      6.23 o 
 -15   3   7        6.43        3.29      2.89 o 
 -13   3   7       12.49       11.13      2.17 o 
 -11   3   7      507.64      495.96     12.31 o 
  -9   3   7     1604.80     1571.41     30.43 o 
  -7   3   7     2349.92     2386.76     35.87 o 
  -5   3   7     1854.75     1745.74     28.26 o 
  -3   3   7      879.70      856.51     14.13 o 
  -1   3   7      110.89      107.84      3.52 o 
   1   3   7       95.50       96.48      3.92 o 
   3   3   7       10.97       18.42      1.84 o 
   5   3   7      208.19      208.81      7.18 o 
   7   3   7       24.05       26.40      3.56 o 
   9   3   7        9.61       13.21      3.28 o 
  11   3   7      114.27      123.86      7.49 o 
  13   3   7      161.63      166.28     10.45 o 
 -14   4   7      411.23      415.34     15.62 o 
 -12   4   7      128.46      142.30     15.91 o 
 -10   4   7      114.98      109.69      7.02 o 
  -8   4   7       19.02       21.01      4.54 o 
  -6   4   7       10.43       11.56      2.79 o 
  -4   4   7       51.63       63.40      4.19 o 
  -2   4   7       45.63       35.88      4.60 o 
   0   4   7      460.56      410.15     12.62 o 
   2   4   7       59.68       42.87      4.38 o 
   4   4   7        2.13        2.56      3.08 o 
   6   4   7        9.27       11.28      3.83 o 
   8   4   7      286.05      310.91     11.98 o 
 -24   0   8       33.76       38.87      5.96 o 
 -22   0   8      155.79      159.33      8.64 o 
 -20   0   8      390.07      380.66     11.28 o 
 -18   0   8       41.61       43.93      3.24 o 
 -16   0   8       66.30       54.18      3.15 o 
 -14   0   8      104.33      102.59      4.04 o 
 -12   0   8      696.77      685.68     15.21 o 
 -10   0   8       13.90       22.28      2.52 o 
  -8   0   8       61.73       53.72      3.38 o 
  -6   0   8      383.17      416.29     13.78 o 
  -4   0   8     4815.79     4946.90    117.59 o 
  -2   0   8     3875.74     4393.59    105.52 o 
   0   0   8     3976.29     4093.90     85.14 o 
   2   0   8      318.80      301.61      8.45 o 
   4   0   8       76.61       71.68      4.93 o 
   6   0   8      683.17      682.46     17.03 o 
   8   0   8      248.80      235.70     12.50 o 
  10   0   8       78.96      104.54      7.98 o 
  12   0   8      199.89      201.39     11.25 o 
  14   0   8       65.59       60.07      8.22 o 
  16   0   8      206.53      157.13     20.16 o 
 -23   1   8       62.01       61.32      4.11 o 
 -21   1   8       99.72      106.01      4.82 o 
 -19   1   8      433.79      407.62      8.39 o 
 -17   1   8        5.59        3.59      1.09 o 
 -15   1   8      468.51      467.03      7.11 o 
 -13   1   8     1189.81     1191.61     16.13 o 
 -11   1   8       65.91       71.28      2.56 o 
  -9   1   8      450.47      463.78     10.08 o 
  -7   1   8       29.93       33.68      1.95 o 
  -5   1   8      258.09      254.36      6.57 o 
  -3   1   8       48.93       60.07      2.70 o 
  -1   1   8        0.11        0.92      1.48 o 
   1   1   8        0.07       -0.66      1.22 o 
   3   1   8       13.37        9.47      1.66 o 
   5   1   8      763.97      771.34     24.49 o 
   7   1   8      637.66      617.69     12.44 o 
   9   1   8      910.03      889.56     20.81 o 
  11   1   8      295.88      296.32     12.48 o 
  13   1   8      306.17      311.16     11.72 o 
  15   1   8        0.00       -1.69      3.40 o 
 -22   2   8      476.22      470.78     21.48 o 
 -20   2   8      102.83      112.50      9.43 o 
 -18   2   8        0.10        1.25      2.14 o 
 -16   2   8      264.11      261.32      6.42 o 
 -14   2   8      159.63      154.77      5.96 o 
 -12   2   8      106.91       99.66      4.44 o 
 -10   2   8     3090.99     2896.55     52.98 o 
  -8   2   8      771.27      792.64     14.66 o 
  -6   2   8      416.61      426.24     10.69 o 
  -4   2   8      129.92      123.72      3.93 o 
  -2   2   8      878.33      883.69     16.45 o 
   0   2   8        7.95        5.58      1.29 o 
   2   2   8      222.09      226.79      6.77 o 
   4   2   8     1175.38     1217.23     23.14 o 
   6   2   8     1434.88     1422.81     33.44 o 
   8   2   8      196.37      198.29      8.68 o 
  10   2   8        0.25       -2.56      2.56 o 
  12   2   8      213.47      197.08     17.79 o 
  14   2   8       75.67       75.99      9.21 o 
 -19   3   8       27.53       39.89      5.66 o 
 -17   3   8        0.58        2.80      3.09 o 
 -15   3   8        3.49        3.27      2.17 o 
 -13   3   8      666.22      666.24     21.46 o 
 -11   3   8        7.99        6.49      1.96 o 
  -9   3   8      804.35      766.16     14.43 o 
  -7   3   8        1.97        4.01      1.41 o 
  -5   3   8     3834.48     3806.75     67.28 o 
  -3   3   8        4.65        5.70      1.71 o 
  -1   3   8       57.04       47.45      3.14 o 
   1   3   8       10.21       11.39      2.00 o 
   3   3   8      889.45      795.48     16.26 o 
   5   3   8      194.59      194.47      9.63 o 
   7   3   8      375.88      369.70     13.59 o 
   9   3   8       70.61       77.23      6.85 o 
  11   3   8      228.23      226.95     12.57 o 
 -14   4   8      114.53      110.28      8.16 o 
 -12   4   8        0.00       -1.85      3.06 o 
 -10   4   8       87.01       83.32      6.31 o 
  -8   4   8        0.76        4.98      3.01 o 
  -6   4   8       18.12       22.01      3.45 o 
  -4   4   8      166.28      141.06      6.05 o 
  -2   4   8      119.94      127.04      6.70 o 
   0   4   8       65.64       53.67      4.66 o 
   2   4   8       11.42        8.79      3.59 o 
   4   4   8       18.56       22.65      4.33 o 
   6   4   8      123.31      113.11     13.95 o 
 -23   1   9      256.48      236.94      9.68 o 
 -21   1   9       13.19        6.54      1.88 o 
 -19   1   9        7.48        2.44      1.31 o 
 -17   1   9        7.35        5.07      1.14 o 
 -15   1   9      129.94      142.25      3.70 o 
 -13   1   9      152.88      153.02      3.90 o 
 -11   1   9       27.48       27.40      2.65 o 
  -9   1   9     1723.34     1773.73     32.89 o 
  -7   1   9      204.11      196.26      4.70 o 
  -5   1   9      312.48      324.36      7.51 o 
  -3   1   9       55.48       60.22      2.91 o 
  -1   1   9      705.87      716.95     15.94 o 
   1   1   9       17.27       15.70      2.05 o 
   3   1   9       28.82       31.16      2.74 o 
   5   1   9     1007.84     1051.54     20.58 o 
   7   1   9     1920.19     1878.64     37.03 o 
   9   1   9      806.00      799.01     24.10 o 
  11   1   9      191.69      189.52      8.84 o 
  13   1   9       82.56       82.78     10.06 o 
  15   1   9      311.71      336.42     15.23 o 
 -20   2   9      158.83      148.22      6.80 o 
 -18   2   9      457.34      474.21     13.46 o 
 -16   2   9      163.32      172.14      5.75 o 
 -14   2   9      765.14      780.53     29.47 o 
 -12   2   9       91.75       92.21      5.32 o 
 -10   2   9     3383.89     3360.89     65.92 o 
  -8   2   9      453.48      445.30     11.31 o 
  -6   2   9      422.87      397.48      7.99 o 
  -4   2   9       22.53       26.94      1.92 o 
  -2   2   9       26.70       32.50      1.97 o 
   0   2   9      503.75      528.05     10.70 o 
   2   2   9       27.29       24.26      2.35 o 
   4   2   9      103.41      124.22      5.68 o 
   6   2   9       17.21       16.64      4.52 o 
   8   2   9        0.18        6.40      4.27 o 
  10   2   9      316.68      307.19     11.37 o 
  12   2   9       35.08       37.79      5.76 o 
 -17   3   9       79.34       85.08      8.68 o 
 -15   3   9       42.66       56.50      6.25 o 
 -13   3   9       34.43       36.54      5.45 o 
 -11   3   9        0.76        0.67      3.51 o 
  -9   3   9      521.05      507.31     10.34 o 
  -7   3   9       52.33       44.14      2.47 o 
  -5   3   9      989.14      897.90     17.78 o 
  -3   3   9        0.35        0.23      1.76 o 
  -1   3   9      302.41      245.88      7.77 o 
   1   3   9       44.39       24.46      2.76 o 
   3   3   9      100.69       88.88      5.06 o 
   5   3   9       49.48       42.68      4.92 o 
   7   3   9       10.10       17.36      7.38 o 
   9   3   9       24.95       19.72      4.96 o 
 -12   4   9       11.32        9.57      4.01 o 
 -10   4   9       97.58       76.59      8.91 o 
  -8   4   9      344.43      304.76      9.84 o 
  -6   4   9      625.18      628.23     15.97 o 
  -4   4   9      447.10      444.90     12.08 o 
  -2   4   9        5.14        2.77      2.51 o 
   0   4   9        1.17       -1.74      2.54 o 
   2   4   9      309.95      305.20     12.56 o 
   4   4   9        8.15        3.78      3.45 o 
 -22   0  10     1675.70     1798.41     96.21 o 
 -20   0  10       21.72       18.68      3.12 o 
 -18   0  10      813.92      874.02     29.34 o 
 -16   0  10       48.82       51.14      3.46 o 
 -14   0  10      370.18      368.24     10.31 o 
 -12   0  10      828.67      814.08     24.36 o 
 -10   0  10      124.97      132.85      6.46 o 
  -8   0  10      298.50      311.98     11.05 o 
  -6   0  10     1765.00     1863.44     55.85 o 
  -4   0  10        1.51        2.27      2.13 o 
  -2   0  10      185.89      189.62      6.90 o 
   0   0  10       35.97       24.23      2.96 o 
   2   0  10       36.48       39.64      4.05 o 
   4   0  10      312.68      317.29     11.51 o 
   6   0  10     3431.62     3625.21    114.48 o 
   8   0  10      575.13      616.20     44.50 o 
  10   0  10     1391.32     1352.05     48.15 o 
  12   0  10       64.07       52.28      7.92 o 
  14   0  10      704.26      685.32     29.22 o 
 -21   1  10      101.74       89.90      5.29 o 
 -19   1  10        8.68        8.13      1.82 o 
 -17   1  10       23.34       20.75      1.76 o 
 -15   1  10      390.42      388.60      8.44 o 
 -13   1  10      280.85      284.14      6.75 o 
 -11   1  10      107.64       99.52      3.57 o 
  -9   1  10     1230.16     1259.38     21.97 o 
  -7   1  10      534.76      564.59     11.68 o 
  -5   1  10      415.12      422.24      9.49 o 
  -3   1  10     1328.70     1355.40     26.87 o 
  -1   1  10      691.76      691.13     14.95 o 
   1   1  10        8.32       11.18      2.00 o 
   3   1  10     1367.53     1394.65     30.10 o 
   5   1  10      491.87      505.12     17.29 o 
   7   1  10     1732.39     1722.63     36.71 o 
   9   1  10       53.93       50.47      4.63 o 
  11   1  10       18.30       16.08      3.80 o 
  13   1  10      197.98      190.66     17.41 o 
 -20   2  10       36.51       41.92      3.77 o 
 -18   2  10       15.76       21.05      2.61 o 
 -16   2  10      447.73      438.69     11.79 o 
 -14   2  10        1.27        1.11      2.23 o 
 -12   2  10      987.38      974.17     23.70 o 
 -10   2  10      260.17      289.27     10.51 o 
  -8   2  10      221.99      225.11      9.08 o 
  -6   2  10      137.70      131.88      3.86 o 
  -4   2  10      103.82      102.78      3.70 o 
  -2   2  10       22.33       25.74      2.24 o 
   0   2  10      865.68      830.47     18.17 o 
   2   2  10      239.22      254.90      7.65 o 
   4   2  10      221.08      217.63     12.65 o 
   6   2  10      101.98       94.64      6.46 o 
   8   2  10      173.86      167.14      8.91 o 
  10   2  10      122.01      148.47     15.58 o 
  12   2  10        2.35       -2.89      4.24 o 
 -17   3  10        5.08       12.23      4.18 o 
 -15   3  10      117.85      147.62      8.95 o 
 -13   3  10      122.24      108.38      7.80 o 
 -11   3  10      140.45      148.34      8.73 o 
  -9   3  10      537.99      500.16     10.22 o 
  -7   3  10       23.12       21.47      2.02 o 
  -5   3  10        0.34        1.92      1.75 o 
  -3   3  10      393.29      380.32     11.84 o 
  -1   3  10       53.11       41.35      3.54 o 
   1   3  10       98.10      110.38      5.82 o 
   3   3  10       33.49       41.06      4.25 o 
   5   3  10      903.45      950.07     29.23 o 
   7   3  10        2.74        6.93      4.75 o 
 -10   4  10      320.12      331.02     13.57 o 
  -8   4  10      474.99      382.41     10.68 o 
  -6   4  10      531.93      561.44     15.09 o 
  -4   4  10      138.61      106.09      5.73 o 
  -2   4  10        0.96       -2.34      2.34 o 
   0   4  10       68.56       71.26      5.57 o 
 -21   1  11      102.96      116.36      6.27 o 
 -19   1  11      180.23      159.51      6.00 o 
 -17   1  11       83.98       76.53      4.16 o 
 -15   1  11       38.85       41.64      2.88 o 
 -13   1  11     1794.86     1849.25     37.69 o 
 -11   1  11      194.11      195.27      5.94 o 
  -9   1  11     1120.20     1156.48     22.15 o 
  -7   1  11      422.37      422.99      9.40 o 
  -5   1  11       27.69       24.71      2.62 o 
  -3   1  11      960.88      924.30     19.19 o 
  -1   1  11       59.66       64.46      3.65 o 
   1   1  11       24.12       22.69      2.92 o 
   3   1  11      150.38      154.30      7.93 o 
   5   1  11      122.48      126.29     15.10 o 
   7   1  11        2.74        5.38      3.09 o 
   9   1  11       56.52       59.99      5.62 o 
  11   1  11        0.72       -1.50      2.91 o 
 -18   2  11       10.50        7.86      2.58 o 
 -16   2  11       27.99       28.20      5.73 o 
 -14   2  11       39.04       30.66      3.54 o 
 -12   2  11      139.76      116.87     12.86 o 
 -10   2  11       74.65       65.37      5.67 o 
  -8   2  11       66.43       71.24      3.40 o 
  -6   2  11       24.60       20.33      2.42 o 
  -4   2  11      176.60      153.79     10.46 o 
  -2   2  11        8.30        7.43      2.49 o 
   0   2  11      348.76      297.63     10.48 o 
   2   2  11       50.04       39.60      6.02 o 
   4   2  11       39.82       37.44      4.84 o 
   6   2  11       75.60       73.86      7.09 o 
   8   2  11       68.79       68.36     10.50 o 
 -15   3  11      122.87      124.38      8.18 o 
 -13   3  11       42.75       35.55      4.83 o 
 -11   3  11       32.14       25.79      4.37 o 
  -9   3  11      216.92      223.90      6.09 o 
  -7   3  11        9.84        9.16      2.16 o 
  -5   3  11       21.04       17.51      2.67 o 
  -3   3  11       51.13       38.13      3.60 o 
  -1   3  11      211.07      205.89      8.13 o 
   1   3  11      335.45      304.87     10.79 o 
   3   3  11      203.55      182.65     10.59 o 
   5   3  11        0.02        1.42      4.17 o 
 -20   0  12       12.82       10.87      3.59 o 
 -18   0  12      165.02      157.29     14.45 o 
 -16   0  12        0.72        3.55      2.37 o 
 -14   0  12      426.35      456.99     21.64 o 
 -12   0  12     2540.63     2683.51    131.76 o 
 -10   0  12       45.35       43.60      4.44 o 
  -8   0  12      899.54      958.33     25.88 o 
  -6   0  12      655.58      673.11     22.61 o 
  -4   0  12     1193.68     1321.51     42.13 o 
  -2   0  12       77.20       74.53      4.60 o 
   0   0  12      105.13      108.53      6.93 o 
   2   0  12     2087.98     2121.95     68.52 o 
   4   0  12     5417.13     5598.54    172.75 o 
   6   0  12     2249.03     2269.61     74.61 o 
   8   0  12      776.61      758.92     30.42 o 
  10   0  12        0.19       -3.24      4.30 o 
 -19   1  12        8.77        5.91      2.45 o 
 -17   1  12      115.81      111.61      6.02 o 
 -15   1  12      369.56      360.42     11.16 o 
 -13   1  12     1841.46     1972.56     48.63 o 
 -11   1  12      338.74      326.56     13.49 o 
  -9   1  12       86.70       97.82      4.90 o 
  -7   1  12        1.30        1.37      1.54 o 
  -5   1  12      397.08      411.79     11.13 o 
  -3   1  12       28.28       37.11      3.60 o 
  -1   1  12        8.52        6.94      2.31 o 
   1   1  12      144.00      140.78      7.30 o 
   3   1  12      191.42      200.07     10.20 o 
   5   1  12       20.63       25.29      4.49 o 
   7   1  12      782.70      790.18     22.26 o 
   9   1  12       38.17       35.22      5.61 o 
 -16   2  12       48.19       50.35      5.38 o 
 -14   2  12       88.20       85.81      6.72 o 
 -12   2  12        0.50       -1.03      2.43 o 
 -10   2  12       73.71       78.90      9.47 o 
  -8   2  12        9.05        7.05      2.37 o 
  -6   2  12       42.46       41.59      4.86 o 
  -4   2  12      256.46      219.42      8.14 o 
  -2   2  12        6.78        8.59      2.81 o 
   0   2  12       18.75        2.06      2.99 o 
   2   2  12        8.85        7.31      3.44 o 
   4   2  12      119.83      115.84     13.09 o 
   6   2  12       30.31       36.74      7.06 o 
 -13   3  12       80.82       85.10      6.97 o 
 -11   3  12       16.03       18.44      4.70 o 
  -9   3  12        5.36        7.51      2.44 o 
  -7   3  12        1.29        2.13      2.01 o 
  -5   3  12       29.70       34.69      3.53 o 
  -3   3  12      123.23      137.91      7.14 o 
  -1   3  12       17.84       15.84      4.24 o 
   1   3  12      256.94      260.00     14.16 o 
 -17   1  13        1.05       -0.31      1.95 o 
 -15   1  13        5.61        4.45      3.01 o 
 -13   1  13      119.89      110.08      6.85 o 
 -11   1  13       61.95       62.15      5.03 o 
  -9   1  13      492.09      482.73     15.75 o 
  -7   1  13       16.71       17.14      5.20 o 
  -5   1  13       33.57       35.97      3.46 o 
  -3   1  13      205.96      215.28      8.20 o 
  -1   1  13       10.79        7.40      3.11 o 
   1   1  13      190.53      175.24      9.29 o 
   3   1  13      216.94      231.62     11.03 o 
   5   1  13       14.50       17.95      5.53 o 
 -14   2  13       17.35       23.78      4.10 o 
 -12   2  13      175.98      184.38     16.21 o 
 -10   2  13      165.11      163.45      6.94 o 
  -8   2  13       83.21       85.93      7.05 o 
  -6   2  13      947.80      884.06     37.63 o 
  -4   2  13        5.48        3.35      2.43 o 
  -2   2  13      122.39      112.25      6.67 o 
   0   2  13      143.02      115.81      8.03 o 
   2   2  13      279.24      304.59     14.84 o 
   4   2  13       48.83       63.52      6.68 o 
 -16   0  14     3435.08     3363.27    147.57 o 
 -14   0  14      300.70      280.86     16.77 o 
 -12   0  14     3236.38     3481.28    121.16 o 
 -10   0  14       23.63       27.85      5.48 o 
  -8   0  14       24.30       19.29      6.26 o 
  -6   0  14      190.66      213.63     15.99 o 
  -4   0  14       50.71       50.58      8.69 o 
  -2   0  14      157.58      181.12     16.86 o 
   0   0  14      255.75      257.16     24.25 o 
   2   0  14      164.03      190.50     16.77 o 
   4   0  14       13.05       21.73      6.43 o 
 -15   1  14       17.51       10.50      3.76 o 
 -13   1  14        3.59        2.68      4.43 o 
 -11   1  14      438.69      435.95     17.17 o 
  -9   1  14       30.26       39.13      8.86 o 
  -7   1  14       92.89       88.08      6.21 o 
  -5   1  14       31.57       41.43      3.81 o 
  -3   1  14      438.55      461.30     15.43 o 
  -1   1  14      262.97      284.26     11.46 o 
   1   1  14      411.45      425.21     15.66 o 
   3   1  14     1075.00     1099.44     32.88 o 
 -10   2  14      123.57      122.90      6.23 o 
  -8   2  14       82.58       81.06      7.28 o 
  -6   2  14      171.25      179.26      9.03 o 
  -4   2  14      213.51      216.50     10.17 o 
  -2   2  14       22.46       25.57      4.56 o 
  -9   1  15      146.21      162.22     13.47 o 
  -7   1  15        0.03        3.74      3.88 o 
  -5   1  15       91.90      112.31      9.57 o 
  -3   1  15       99.42       85.23      6.37 o 
                                                 
